# Supplementary material for: β-glucan induced trained immunity enhances antibody levels in a vaccination model in mice
Source: PLoS One. 2025 May 22;20(5):e0323376. doi: 10.1371/journal.pone.0323376 (PMC12097602; doi:10.1371/journal.pone.0323376)
Supplement: S1 Data — (XLSX) [file pone.0323376.s010.xlsx]

## Sheet: 2way ANOVA of Fig 1 a_ CD86
Compare each cell mean with the other cell mean in that row	Unnamed: 1	Unnamed: 2	Unnamed: 3	Unnamed: 4	Unnamed: 5	Unnamed: 6	Unnamed: 7	Unnamed: 8
Number of families	1
Number of comparisons per family	2
Alpha	0.05
Šídák's multiple comparisons test	Mean Diff.	95.00% CI of diff.	Below threshold?	Summary	Adjusted P Value
PBS - β-glu
PBS	-11482	-13212 to -9752	Yes	****	<0.0001
Pam3	-10143	-11873 to -8413	Yes	****	<0.0001
Test details	Mean 1	Mean 2	Mean Diff.	SE of diff.	N1	N2	t	DF
PBS - β-glu
PBS	30651	42133	-11482	630.7	3	3	18.21	8.000
Pam3	28532	38675	-10143	630.7	3	3	16.08	8.000

## Sheet: 2way ANOVA of Fig 1b_ CD40
Compare each cell mean with the other cell mean in that row	Unnamed: 1	Unnamed: 2	Unnamed: 3	Unnamed: 4	Unnamed: 5	Unnamed: 6	Unnamed: 7	Unnamed: 8
Number of families	1
Number of comparisons per family	2
Alpha	0.05
Šídák's multiple comparisons test	Mean Diff.	95.00% CI of diff.	Below threshold?	Summary	Adjusted P Value
PBS - β-glu
PBS	-8313	-9794 to -6833	Yes	****	<0.0001
Pam3	-1560	-3041 to -79.41	Yes	*	0.0400
Test details	Mean 1	Mean 2	Mean Diff.	SE of diff.	N1	N2	t	DF
PBS - β-glu
PBS	10229	18542	-8313	539.7	3	3	15.40	8.000
Pam3	26146	27706	-1560	539.7	3	3	2.890	8.000

## Sheet: 2way ANOVA of FIg 2b
Compare each cell mean with the other cell mean in that row	Unnamed: 1	Unnamed: 2	Unnamed: 3	Unnamed: 4	Unnamed: 5	Unnamed: 6	Unnamed: 7	Unnamed: 8
Number of families	1
Number of comparisons per family	3
Alpha	0.05
Šídák's multiple comparisons test	Mean Diff.	95.00% CI of diff.	Below threshold?	Summary	Adjusted P Value
PBS - β-glucan
vacc sc	-185946	-365734 to -6158	Yes	*	0.0411
vacc im	-212762	-392550 to -32974	Yes	*	0.0170
TI sc, vacc sc	-87392	-267180 to 92396	No	ns	0.5333
Test details	Mean 1	Mean 2	Mean Diff.	SE of diff.	N1	N2	t	DF
PBS - β-glucan
vacc sc	105502	291449	-185946	70063	5	5	2.654	24.00
vacc im	191738	404500	-212762	70063	5	5	3.037	24.00
TI sc, vacc sc	105502	192894	-87392	70063	5	5	1.247	24.00

## Sheet: 2way ANOVA of Fig 2c BMDC
Compare each cell mean with the other cell mean in that row	Unnamed: 1	Unnamed: 2	Unnamed: 3	Unnamed: 4	Unnamed: 5	Unnamed: 6	Unnamed: 7	Unnamed: 8
Number of families	1
Number of comparisons per family	2
Alpha	0.05
Šídák's multiple comparisons test	Mean Diff.	95.00% CI of diff.	Below threshold?	Summary	Adjusted P Value
PBS - β-glucan
PBS	2.090	-7.010 to 11.19	No	ns	0.7941
LPS	0.9367	-8.163 to 10.04	No	ns	0.9537
Test details	Mean 1	Mean 2	Mean Diff.	SE of diff.	N1	N2	t	DF
PBS - β-glucan
PBS	42.89	40.80	2.090	3.317	3	3	0.6301	8.000
LPS	61.13	60.19	0.9367	3.317	3	3	0.2824	8.000

## Sheet: 2way ANOVA of Fig 2C BMDM
Table Analyzed	Fig 2C BMDM	Unnamed: 2	Unnamed: 3	Unnamed: 4	Unnamed: 5
Two-way ANOVA	Ordinary
Alpha	0.05
Source of Variation	% of total variation	P value	P value summary	Significant?
Interaction	0.6373	0.5865	ns	No
Row Factor	39.88	0.0021	**	Yes
Column Factor	43.60	0.0016	**	Yes
ANOVA table	SS	DF	MS	F (DFn, DFd)	P value
Interaction	5.838	1	5.838	F (1, 8) = 0.3210	P=0.5865
Row Factor	365.3	1	365.3	F (1, 8) = 20.09	P=0.0021
Column Factor	399.4	1	399.4	F (1, 8) = 21.96	P=0.0016
Residual	145.5	8	18.19
Difference between column means
Mean of PBS	72.43
Mean of β-glucan	83.96
Difference between means	-11.54
SE of difference	2.462
95% CI of difference	-17.22 to -5.861
Difference between row means
Mean of PBS	72.68
Mean of LPS	83.71
Difference between means	-11.04
SE of difference	2.462
95% CI of difference	-16.71 to -5.357
Interaction CI
Mean diff, A1 - B1	-12.93
Mean diff, A2 - B2	-10.14
(A1 -B1) - (A2 - B2)	-2.790
95% CI of difference	-14.15 to 8.565
(B1 - A1) - (B2 - A2)	2.790
95% CI of difference	-8.565 to 14.15
Data summary
Number of columns (Column Factor)	2
Number of rows (Row Factor)	2
Number of values	12

## Sheet: 2way ANOVA of FIg 2c_ BMDM cell
Compare each cell mean with the other cell mean in that row	Unnamed: 1	Unnamed: 2	Unnamed: 3	Unnamed: 4	Unnamed: 5	Unnamed: 6	Unnamed: 7	Unnamed: 8
Number of families	1
Number of comparisons per family	3
Alpha	0.05
Šídák's multiple comparisons test	Mean Diff.	95.00% CI of diff.	Below threshold?	Summary	Adjusted P Value
PBS - β-glucan
CD86+	3027	-490.4 to 6544	No	ns	0.1000
CD40+	1050	-2467 to 4567	No	ns	0.8094
MHCII+	-1270	-4787 to 2247	No	ns	0.7083
Test details	Mean 1	Mean 2	Mean Diff.	SE of diff.	N1	N2	t	DF
PBS - β-glucan
CD86+	17917	14891	3027	1270	3	3	2.384	12.00
CD40+	9549	8500	1050	1270	3	3	0.8268	12.00
MHCII+	33280	34550	-1270	1270	3	3	1.001	12.00

## Sheet: 2way ANOVA of Fig 2E_ BMDM 
Compare each cell mean with the other cell mean in that row	Unnamed: 1	Unnamed: 2	Unnamed: 3	Unnamed: 4	Unnamed: 5	Unnamed: 6	Unnamed: 7	Unnamed: 8
Number of families	1
Number of comparisons per family	3
Alpha	0.05
Šídák's multiple comparisons test	Mean Diff.	95.00% CI of diff.	Below threshold?	Summary	Adjusted P Value
PBS - β-glucan
IFN-g	-1037	-1160 to -914.3	Yes	****	<0.0001
IL-6	-21.95	-144.7 to 100.8	No	ns	0.9490
TNF-a	-262.1	-384.9 to -139.4	Yes	***	0.0002
Test details	Mean 1	Mean 2	Mean Diff.	SE of diff.	N1	N2	t	DF
PBS - β-glucan
IFN-g	205.3	1242	-1037	44.31	3	3	23.40	12.00
IL-6	25.71	47.67	-21.95	44.31	3	3	0.4955	12.00
TNF-a	216.6	478.7	-262.1	44.31	3	3	5.916	12.00

## Sheet: 2way ANOVA of Fig 3b- final th1
Compare each cell mean with the other cell mean in that row	Unnamed: 1	Unnamed: 2	Unnamed: 3	Unnamed: 4	Unnamed: 5	Unnamed: 6	Unnamed: 7	Unnamed: 8
Number of families	1
Number of comparisons per family	3
Alpha	0.05
Šídák's multiple comparisons test	Mean Diff.	95.00% CI of diff.	Below threshold?	Summary	Adjusted P Value
PBS - β-glucan
IFN-γ	-25496	-34222 to -16771	Yes	****	<0.0001
IL-2	-1372	-10097 to 7354	No	ns	0.9703
TNF-α	-1450	-10176 to 7276	No	ns	0.9652
Test details	Mean 1	Mean 2	Mean Diff.	SE of diff.	N1	N2	t	DF
PBS - β-glucan
IFN-γ	48792	74288	-25496	3400	5	5	7.498	24.00
IL-2	5421	6793	-1372	3400	5	5	0.4034	24.00
TNF-α	3309	4759	-1450	3400	5	5	0.4264	24.00

## Sheet: 2way ANOVA of FIg 4a 
Compare each cell mean with the other cell mean in that row	Unnamed: 1	Unnamed: 2	Unnamed: 3	Unnamed: 4	Unnamed: 5	Unnamed: 6	Unnamed: 7	Unnamed: 8
Number of families	1
Number of comparisons per family	3
Alpha	0.05
Šídák's multiple comparisons test	Predicted (LS) mean diff.	95.00% CI of diff.	Below threshold?	Summary	Adjusted P Value
PBS - β-glucan
1	-147488	-275656 to -19320	Yes	*	0.0209
10	-148444	-284387 to -12501	Yes	*	0.0295
100	-52927	-188870 to 83015	No	ns	0.6930
Test details	Predicted (LS) mean 1	Predicted (LS) mean 2	Predicted (LS) mean diff.	SE of diff.	N1	N2	t	DF
PBS - β-glucan
1	229467	376955	-147488	49610	5	5	2.973	22.00
10	185085	333529	-148444	52619	4	5	2.821	22.00
100	206101	259028	-52927	52619	4	5	1.006	22.00

## Sheet: 2way ANOVA of Fig 4a-final ova 
Compare each cell mean with the other cell mean in that row	Unnamed: 1	Unnamed: 2	Unnamed: 3	Unnamed: 4	Unnamed: 5	Unnamed: 6	Unnamed: 7	Unnamed: 8
Number of families	1
Number of comparisons per family	3
Alpha	0.05
Šídák's multiple comparisons test	Predicted (LS) mean diff.	95.00% CI of diff.	Below threshold?	Summary	Adjusted P Value
PBS - β-glucan
1	-147488	-275656 to -19320	Yes	*	0.0209
10	-148444	-284387 to -12501	Yes	*	0.0295
100	-52927	-188870 to 83015	No	ns	0.6930
Test details	Predicted (LS) mean 1	Predicted (LS) mean 2	Predicted (LS) mean diff.	SE of diff.	N1	N2	t	DF
PBS - β-glucan
1	229467	376955	-147488	49610	5	5	2.973	22.00
10	185085	333529	-148444	52619	4	5	2.821	22.00
100	206101	259028	-52927	52619	4	5	1.006	22.00

[truncated: 37 more sheets: 2way ANOVA of Fig 4b Pam3 + HA , 2way ANOVA of SI 2_ MHC2 dep, Fig 1 a_ CD86, Fig 1b_ CD40, Fig 1c IgG, fig 1d day 28 IgG1, FIg 2b, Fig 2c BMDC, Fig 2C BMDM, FIg 2c_ BMDM cell surface, Fig 2E_ BMDM , fig 3 c cd40, Fig 3b- final th1 cytokines, Fig 3c - Mhc2, Fig 3c cd86, Fig 3c d80, fig 3c icosl, FIg 4a , Fig 4a-final ova dose sparing, Fig 4b Pam3 + HA final …]
